# Supplementary material for: Plasma-Induced Changes in the Metabolome Following Vistula Tart Cherry Consumption
Source: Nutrients. 2024 Apr 1;16(7):1023. doi: 10.3390/nu16071023 (PMC11013268; doi:10.3390/nu16071023)
Supplement: Supplementary file 1 [file nutrients-16-01023-s001.zip]

Archive with 2 entries (2 files):
- Supplementary Documents - Peaktables.xlsx
- Supplementary Documents - v2.docx
