# Supplementary material for: Plasma-Induced Changes in the Metabolome Following Vistula Tart Cherry Consumption
Source: Nutrients. 2024 Apr 1;16(7):1023. doi: 10.3390/nu16071023 (PMC11013268; doi:10.3390/nu16071023)
Supplement: Supplementary file 1 [file nutrients-16-01023-s001.zip › Supplementary Documents - Peaktables.xlsx]

## Sheet: 1hr
Sample	Class	1-(2-methoxy-4-nitrophenyl)pyrrolidine	1,5-Naphthalenediamine	1,7-Dimethyluric acid	1-Methylxanthine	2-(1H-indol-3-yl)acetic acid	2-(tert-butyl)-1,3-thiazolane-4-carboxylic acid	2,3,4,9-Tetrahydro-1H-?-carboline-3-carboxylic acid	2-Amino-3-methoxybenzoic acid	2-Aminoindan-2-carboxylic acid	2-Hydroxybenzothiazole	2-Hydroxyphenylalanine	2-Naphthylamine	2-Oxindole	3-(propan-2-yl)-octahydropyrrolo[1,2-a]pyrazine-1,4-dione	3-amino-2-phenyl-2H-pyrazolo[4,3-c]pyridine-4,6-diol	3-Hydroxypyridine	3-Methylxanthine	4,4'-dimethoxy[1,1'-biphenyl]-2-carbonitrile	4,6-Dimethyl-2(1H)-pyrimidinone	4,8-Dihydroxy-6-methoxy-3-methyl-3,4-dihydro-1H-isochromen-1-one	4-Amino-3-hydroxybenzoic acid	4-Ethynylaniline	4-Indolecarbaldehyde	5-Hydroxyindole-3-acetic acid	5-Hydroxyindole-3-acetic acid	6-methyl-1-(2-methylphenyl)-3-propylfuro[3,2-d]pyrimidine-2,4(1H,3H)-dione	6-Methylindole	Acetylcholine	Aspartame	Aspartylphenylalanine	Betaine	Cantharidin	Caryophyllene oxide	Cortisol	Cortisone	Cyclo(phenylalanyl-prolyl)	Decanamide	Dihydrothymine	DL-Arginine	Ecgonine	Fenuron	Guanidinosuccinic acid	Hypoxanthine	Indole-3-lactic acid	Kynurenic acid	L-(-)-Methionine	L(-)-Pipecolinic acid	L(+)-Ornithine
S144	Placebo_1hr	275328	17563754	89614	601777	5648930	418481	376138	10018	336055	20823	130709	6456868	733616	3854482	133962	383667	639934	86791	2166663	8071	626457	5103617	25047370	6395331	212157	504009	8194689	7134921	1221720	133376	87966745	363746	37110	537766	127127	86697	256019	1528466	8967211	383876	401368	9207025	10744232	2079405	510476	265184	2785235	3539001
S145	Placebo_1hr	133129	20147358	202465	511606	4820308	632280	400977	50757	343212	97713	106405	7615222	1647307	3787197	145323	102378	1236984	477934	857714	31618	1079566	6311532	29290352	8019540	355364	521581	9525790	12232507	1964945	146993	95179574	545930	98313	640907	122578	156101	117542	1798993	18003824	1778902	296523	11043126	10289068	3788170	801320	454404	1050393	3700959
S146	Placebo_1hr	340848	21067415	1983174	6104437	13396932	154024	531808	94014	499909	15660	244195	7982278	1470034	3182708	485778	46596	9722153	222695	669594	9213	5052949	6385194	29627748	10858184	674716	978403	10316131	15965550	1526878	174180	117164613	1447432	58615	1567208	132987	56165	2152060	1682221	17378804	1204092	206334	10339235	6551845	4359762	1085504	514653	1104783	4387974
S147	Placebo_1hr	179175	21601267	1368638	1058403	5274504	297687	112587	62040	99066	17028	101901	8324845	958469	2502494	82145	2322441	1786370	1661488	4598980	52677	1504083	6675483	31506289	9180898	834413	553544	10204980	8675221	1761477	197998	143447482	635844	122159	402132	111902	138047	317937	1658237	19838398	1685750	262955	10948226	11481763	2859489	736319	367137	587992	3308399
S148	Placebo_1hr	23465	13753409	61660	810980	1794441	812676	212131	14151	8942	66067	88382	5057506	763933	1937925	119204	737211	1820023	86806	923731	7912	831713	4747785	21151392	4208215	257576	318113	6457733	4812294	820702	42636	82971056	327716	25635	214455	16306	13048	88511	1179069	10137994	489420	15373	5547021	8412937	1374260	220409	216590	3850499	1939371
S149	Placebo_1hr	325378	16132293	38544	681645	9304	720436	214837	21480	357189	128899	9804	6296080	1068727	3942338	150103	904222	3246183	460454	976222	8206	866973	5001292	24497409	7476629	11990	163118	12054	10694060	1231027	132852	79296625	33288	92111	11709	7771	13582	18406	1861232	16453140	1664329	8700	9752420	7301833	9087	686971	319172	1829770	2784661
S150	Placebo_1hr	223896	18805914	93105	736999	3242391	571523	427732	30425	192125	192935	29996	7030643	930645	3158513	255661	49167	2438355	281411	545496	115290	714253	6160239	27307463	5565402	369178	272539	6701060	12653859	1249475	918167	120504834	522604	10734	884577	154424	146807	370513	2392255	16849009	462961	943121	11369018	13764806	2199309	471329	332181	702563	3511951
S151	Placebo_1hr	155328	18444842	23333	190949	4028632	912063	420875	47199	899425	56248	137493	6855786	1105240	3297472	146867	50533	1625095	668205	394831	46285	915507	5943768	27108607	8454900	547967	598458	1415304	8175321	1249145	130157	89347212	656024	88166	704386	117445	43142	62976	2785558	13551680	1406921	278688	11636889	7674629	2838757	789839	384471	3336277	3171176
S152	Placebo_1hr	502131	20590653	652206	1285436	2307426	600698	313188	38689	628464	353201	94686	7649740	1583066	3791977	140966	49586	6422309	183484	312412	37511	1178025	5942969	29638112	11474095	1005964	1327753	9541106	6128022	1531612	181459	71004806	1017795	30700	169420	20302	54345	24605	1648478	18847174	699359	346478	10059581	6569153	4462223	921957	358955	4696786	3604145
S153	Placebo_1hr	235766	20805184	384915	1577534	2466679	654123	377903	32090	86765	40584	408334	7663163	1206154	3270551	113584	534531	3138114	377268	1755212	174890	916572	6399867	29948549	7041182	357298	1057872	9600164	7051965	1693116	228406	84357417	606703	115860	801258	39998	41760	149358	2773609	16677011	1085138	125391	10491876	11039532	1823106	650248	340205	995674	2581688
S154	Placebo_1hr	436209	20176864	95399	1075746	4855286	711060	294816	30917	280436	24623	312397	7097090	922016	2002078	148979	821576	3375421	446383	1912891	269123	699959	6283852	28937079	7241464	351118	1035369	9542073	9698937	2320337	279894	97406370	640787	180176	702128	55646	19405	1099070	2996909	16596454	1059301	307898	10135398	6907309	2126127	526459	306727	695678	2463298
S155	Placebo_1hr	376953	23100246	259722	737544	3540060	219929	323340	100889	164971	110114	116068	8891107	527301	2849061	175883	253760	744731	363568	4627274	9541	1039000	7677563	31609486	10990412	373280	377645	11602884	5678622	2210322	104044	17288109	548749	18497	1594828	202766	117245	182243	2030763	9191889	753206	652569	9255442	9490283	2919805	435932	341890	5398738	2329330
S73	low_1hr	137271	16418017	48099	331893	2266777	286780	251225	52581	126035	20950	89705	6285845	656679	2171502	195669	163051	1498154	1339739	1314670	7916	2488174	5317740	24360745	5692289	333201	266736	6716851	6967647	1439121	66318	44803946	552165	9954	264507	63858	36851	32686	2191075	7836659	776084	353273	11523249	12119460	1517538	349678	367830	2507523	1742617
S74	low_1hr	72686	23060488	645975	963382	4433527	373041	473013	43663	107035	10627	170106	9061815	979591	3163686	178949	333671	1600857	451974	2157842	19002	484250	7665431	33460834	6671337	380645	1041202	10890955	11030525	1041577	125584	86113607	432707	120937	1238041	195616	275691	117842	1557457	20394140	1595831	271876	12233880	10899523	4135636	1397042	649322	885355	3021299
S75	low_1hr	175620	21139438	1566935	5055848	6334338	391630	312521	41205	77012	10181	141453	8047411	419418	5667922	839673	63429	11359496	276887	777698	8196	4089471	6663950	30632853	7273480	381134	977003	10004353	15865817	263321	278347	127551427	679556	60995	1846967	155029	80078	130087	1816505	18685901	1087642	355422	14815912	5838773	4544092	1615409	934129	913405	3267107
S76	low_1hr	36482	23760361	1337276	1907042	4452739	219633	375319	44366	118855	28646	133514	9253820	1685721	3355646	94169	2260495	2886435	595019	2727600	74648	2281836	7073023	34210541	10107129	433274	233988	11348233	9431508	1749863	121826	173061074	385910	58391	699958	48948	86172	375933	2036066	24803603	2025249	297820	11777703	12808141	4252345	880510	527886	1627367	4155052
S77	low_1hr	30397	19880801	24262	345295	1958786	717031	503150	29028	9170	12191	137496	7509618	1311305	2303716	222784	369340	959745	278049	1784074	10741	1009509	6318997	28348903	5522659	270223	566254	13217864	8239084	1389029	75279	97763654	558895	10354	526700	126489	19936	52262	2526270	10185423	679429	255519	11593535	9840691	1877776	431034	461059	4640485	2434257
S78	low_1hr	291603	22177777	158739	981863	2096850	866805	643082	10064	627750	101115	133378	8355430	1297498	3696587	151324	715785	894199	415635	2189815	10653	1238798	6707531	31463339	6332850	381435	590283	9312309	11766104	1040559	82865	96616731	692825	51162	777265	172842	48370	128621	2129061	22171898	1361522	8645	12456664	7395744	2058106	448301	427085	1111484	2699566
S79	low_1hr	195414	28140148	29812	346555	3639569	950417	644618	60507	301468	50147	40645	10857331	858843	5192324	384942	236022	599041	590811	1303648	153374	1880100	9415446	38461641	7463336	314670	455473	13925190	16827025	1600224	149106	119156068	724652	12383	928029	113838	31372	88405	2677809	22157491	597494	592402	17441489	8473790	3362284	515769	787332	793024	3469812
S80	low_1hr	461116	20640318	1353085	3207103	6436052	282003	370571	63666	696988	91576	152040	7596472	1332689	1610056	134100	79721	23392137	328867	716637	31580	1019562	6635210	29271831	14245899	568951	323503	9852798	8346123	1658677	409249	67459800	843609	101232	581810	26153	102329	102196	3261883	20285198	859330	516008	11009464	8706769	4867413	1410090	561686	11952750	4704701
S81	low_1hr	138807	18013927	24305	17765	2359057	791473	223464	51497	429947	10097	175969	6917855	4478398	915315	96045	41433	78244	236038	983416	261698	1520051	5580407	26700073	6536140	326303	741940	8431616	15256865	1893793	249713	112068624	549294	27023	1494661	70638	48612	155557	1509153	17687757	637420	281418	13454832	13677564	3740422	730276	520509	695192	2825372
S82	low_1hr	457047	23830933	119198	1819249	5460392	1213925	436632	68991	170614	56543	147699	9083503	2215394	3936738	47889	1302363	3098599	849232	2819962	223581	937012	8405949	32269295	9307101	413000	413927	63919	14817034	2098647	256608	149832757	689793	100939	1265477	164805	25910	124134	3164357	20996567	1613148	634051	14564861	12415341	1087523	677610	628755	1667963	4329537
S83	low_1hr	118930	23238564	2084131	6854915	6930553	318977	179912	45729	1459633	18641	12053	8823769	3194432	7399651	109466	241443	20706113	429686	1187907	18097	1748589	7283282	32505953	11304907	302642	158208	11152378	12518280	1906394	393865	89913821	498249	76751	958541	14786	115037	169823	1441384	27878437	563041	339746	12125647	5745586	5234941	1217529	754577	1416986	4050051
S1	High_1hr	285666	20873290	682239	1990767	3671609	615240	426663	47131	325861	182723	95135	8037895	1557179	2553415	194973	622347	2756692	622752	1909737	34960	1525385	6946408	30025076	8137183	446721	512270	10270369	11098806	1345898	209047	113712643	690658	56394	566929	143909	55646	413444	2280247	20011581	1427647	465292	10875444	7835575	3604968	706083	463314	2328661	4095035
S2	High_1hr	236294	27888344	502089	1939831	4835926	1135882	377320	58764	312858	786141	154737	11353786	2082274	3085163	162362	484662	1414842	647858	3542309	38403	435752	10026733	38382805	6702234	367663	478311	14850869	15508436	1148227	284197	132558009	402646	81146	194491	111969	62133	158810	2559623	29616029	2205902	577109	12418689	4133157	5445189	840578	546812	981621	6222970
S3	High_1hr	302325	22027604	2203113	4728677	4279249	413438	418230	33097	356554	241109	130755	8554993	1386514	1988800	381337	51366	6786898	323849	448036	8180	4380340	7013311	33156673	10036344	335127	880595	10288976	10885614	1636244	234461	90423437	838902	17759	1006789	169686	19662	812814	1405550	17155622	919095	435197	9434100	4802664	4924829	1121772	491227	1051361	3290568
S4	High_1hr	479343	21807533	1405544	3202305	5685284	127911	1063702	79886	148618	94614	89900	8363415	1806548	3384756	128891	2111526	2457817	655760	3605156	56320	1705651	6956953	30529252	11027585	483537	18773	10703806	14102532	1409438	112560	175488077	523823	23579	418296	87324	76876	1131244	2676209	24202517	2246902	11021	12147371	6327269	5035979	819969	507920	1210008	5302924
S5	High_1hr	133323	22136738	56131	1063031	4296999	1211326	217150	73960	11673	78660	94320	8010389	1887830	2631743	157935	776654	859163	307213	3142271	11952	1095844	7915008	31089996	6502549	488246	563175	11731470	9494254	1231228	88412	137483263	666901	52152	621448	187566	40814	321182	2785051	23359665	927216	652593	11631148	13484901	3460049	441043	654935	7620270	5126784
S6	High_1hr	293047	20119042	554562	2584867	2707420	342241	268303	11636	404393	44838	84995	7711307	979833	3817709	117478	753760	4760332	520832	1015649	11809	1112187	6406458	29292593	9644093	589393	562298	9449889	9777848	1186243	142839	92135094	826971	124833	639602	143679	94463	251260	1823156	21806634	1647327	468551	8908869	13407608	1727552	594532	354853	1686662	3313889
S7	High_1hr	190458	14399407	31524	272661	101958	466480	367709	30749	258318	9628	23359	5620799	1588523	255199	261517	140213	1361629	415712	855891	92853	985395	4445582	21492218	6135824	369013	489747	6634616	10326306	1439370	211237	93528566	711158	36193	10892	282343	57505	24205	2326757	16226093	609143	592270	10395299	6947744	2093616	462584	312516	530259	2915238
S8	High_1hr	364869	17734362	22709	143995	3794427	609399	274228	41826	788612	24069	87881	6650577	1168732	2710531	155291	38245	1656164	1488038	758847	25207	962526	5860808	26231992	6911652	494067	592987	8232957	7596654	1370539	389621	74372058	864202	59094	1076988	24799	38067	194597	2385380	7714505	1437946	520301	11192633	5745682	2547563	662103	374933	3220447	2492874
S10	High_1hr	201775	22329667	25502	18479	2113304	2701974	337526	49050	507374	50841	320030	8251423	4161342	981071	174793	65884	93528	276051	458030	336005	1357242	6931271	31466565	5095165	369439	833610	10464337	14700047	1454506	137269	109421629	662785	47980	725210	376974	79336	80415	2385464	20964490	667002	310489	13309260	18432947	2667463	661035	652465	853453	3575198
S11	High_1hr	103521	15778578	368382	1680560	3498962	543407	328292	29041	100694	33840	415572	6015729	52643	3549127	127104	487020	2535699	961460	1525303	192303	1242292	4846352	22899664	6026897	450251	689720	7185412	7600593	1580415	192340	83555834	634681	111514	1116950	212099	60268	182040	3066702	15571440	1132587	189781	10749128	14109448	2962313	682810	336416	24839928	1978156
S9	High_1hr	259062	20509457	585179	1762517	3498514	816730	407912	45514	321495	154646	149668	7857031	1667142	2495751	186168	553168	2468276	621953	1726123	80799	1480261	6734888	29456683	7621952	439346	562149	9981270	11109109	1380211	200198	110267861	682273	61064	637760	174035	58477	357001	2369414	19662858	1322077	422260	11106194	9522700	3446952	699251	469539	4432267	3831364
S12	High_1hr	141134	13323936	481608	995004	141174	233566	282781	80561	200220	680950	9752	3020827	1010249	3234117	9452	67478	3998569	428640	794598	7854	1145738	2945836	18655248	6777581	10469	44673	5867121	6166850	1283829	297618	34638566	16855	9073	34488	358321	56777	19091	1703402	7357361	740240	8692	6859766	5421945	8828	359358	183769	537290	1256616
[truncated: 34 more columns]

## Sheet: 2 hr
Sample	Class	Caryophyllene oxide	1-(2-methoxy-4-nitrophenyl)pyrrolidine	1,5-Naphthalenediamine	1,7-Dimethyluric acid	1-Methylxanthine	2-(1H-indol-3-yl)acetic acid	2-(tert-butyl)-1,3-thiazolane-4-carboxylic acid	2,3,4,9-Tetrahydro-1H-?-carboline-3-carboxylic acid	2-Amino-3-methoxybenzoic acid	2-Aminoindan-2-carboxylic acid	2-Hydroxybenzothiazole	2-Hydroxyphenylalanine	2-Naphthylamine	2-Oxindole	3-(propan-2-yl)-octahydropyrrolo[1,2-a]pyrazine-1,4-dione	3-amino-2-phenyl-2H-pyrazolo[4,3-c]pyridine-4,6-diol	3-Hydroxypyridine	3-Methylxanthine	4,4'-dimethoxy[1,1'-biphenyl]-2-carbonitrile	4,6-Dimethyl-2(1H)-pyrimidinone	4,8-Dihydroxy-6-methoxy-3-methyl-3,4-dihydro-1H-isochromen-1-one	4-Amino-3-hydroxybenzoic acid	4-Ethynylaniline	4-Indolecarbaldehyde	5-Hydroxyindole-3-acetic acid	5-Hydroxyindole-3-acetic acid	6-methyl-1-(2-methylphenyl)-3-propylfuro[3,2-d]pyrimidine-2,4(1H,3H)-dione	6-Methylindole	Acetylcholine	Aspartame	Betaine	Cantharidin	Cortisol	Cortisone	Cyclo(phenylalanyl-prolyl)	Decanamide	Dihydrothymine	DL-Arginine	DL-Arginine	Ecgonine	Fenuron	Guanidinosuccinic acid	Hypoxanthine	Indole-3-lactic acid	Kynurenic acid	L-(-)-Methionine	L(-)-Pipecolinic acid	L(+)-Ornithine
S156	Placebo_2hr	33790	225553	19117513	79574	630927	5143155	615198	550185	9824	332806	18828	155973	7100707	925209	3885058	141026	288482	584577	58357	1747735	8367	1002468	5938656	27533220	5853141	304055	532545	8880636	7984379	1181438	95670645	402011	189050	54378	89551	240660	2288942	2429677	13582629	411965	11123	10304471	27333590	2091188	519724	358811	2915568	3411197
S157	Placebo_2hr	92756	209506	20801190	181568	512261	4785806	478676	399693	22211	316150	47768	91554	8026338	1238903	3795335	158597	85032	1158965	396623	929069	36594	2077609	6699715	31031738	6579220	421615	728013	9857368	11849229	1478402	94960744	545577	637787	158085	99581	153479	1850665	2741739	21446115	1824231	301830	11693716	9678671	2974327	662211	402101	1085799	2832161
S158	Placebo_2hr	19344	310083	17259272	1471438	5570947	7582671	579656	199440	47140	240327	87275	99107	6594088	1685339	3141975	433708	52460	7694783	268982	986709	9637	3980621	5533026	23936098	8734780	374784	666028	8456495	17438864	1742405	118119009	733825	1050334	153200	27000	1006989	2043698	2370598	15942421	1274420	712048	11835954	12923962	4279453	1131409	619720	1065686	3885121
S159	Placebo_2hr	96415	153550	17049755	1307977	1420995	3955913	287102	268282	42148	86897	28314	137283	6263942	123633	2567970	114899	1979135	1845468	812163	4246305	46248	1914448	5202035	25158906	7695500	705589	372186	7941467	11197394	1563041	185271706	551352	497706	30788	107161	22476	1864521	2745881	26743842	1935801	275814	12767881	13069074	2421698	558821	420553	742766	3902475
S160	Placebo_2hr	46078	184935	21363084	109877	996395	2977180	1683279	396483	54449	8971	186853	51267	7792074	1351069	3376765	211968	814226	2351559	367574	2740554	17908	1090784	7036858	28693440	809496	437162	577948	10542726	8385126	1388008	121179636	530795	824303	77313	17910	205169	3052017	2880917	23064110	794658	29770	12240956	7024930	2851343	582518	483203	7426944	3553433
S161	Placebo_2hr	67618	251414	16092500	22900	521518	1945285	490688	106845	10554	260402	95927	126187	6145524	802695	3495476	171498	891022	2470378	475108	1058066	13460	1720038	4810221	22972541	5840512	293181	578558	7403759	11155734	1057505	83477753	719871	507774	159603	13264	110127	2015624	2185107	17108393	1500502	209684	11570562	6220148	1864028	666637	343674	1791827	2776563
S162	Placebo_2hr	13114	389217	20348713	108270	613332	2977143	690534	526015	17763	236957	153741	38216	7772850	979945	3237056	216135	120662	2312690	399048	1042077	109982	765194	6688078	28935093	5165008	293044	427675	10269199	14916976	1308281	145161364	545560	580176	74203	93913	511022	3181291	2825188	19210864	652536	35084	12076482	12726607	2076671	412309	535284	782617	3986951
S163	Placebo_2hr	73057	267360	18918275	23777	70918	3528925	980802	226861	43443	844979	10582	139587	7140541	856963	3390431	170890	48212	1184513	576021	279981	24876	824445	5753162	28376663	8314351	553924	540777	8882719	7380330	1556193	80190755	720284	687693	131902	33707	59724	2441791	1976326	15916628	1540543	243818	13072321	10847982	2604999	780354	435608	3141486	2376346
S164	Placebo_2hr	17787	487674	19594575	519877	1051762	1487719	697964	173997	44066	629169	193057	237794	7215452	1591863	3312277	103210	48176	5731074	219669	436963	34000	1234510	5382485	27786172	10362928	935572	1279475	9204447	5693464	1428289	67810036	937355	483876	13217	64717	445938	1957637	2079043	18114410	720414	432719	10504134	7696957	4379953	834625	386058	4389872	3137092
S165	Placebo_2hr	31004	145599	21383577	24119	16786	3728987	1302127	215683	30035	502373	27286	170734	8264902	3367093	1083266	129608	51834	86952	228837	624829	250562	1769441	6560949	30947400	6612799	289629	435603	10320419	15461720	2238488	118292152	464829	1152400	146821	75895	111625	2085963	1992571	17478502	622793	623475	11525307	11751654	4243420	699114	521709	1057118	3211212
S166	Placebo_2hr	127826	413284	18232144	78004	856901	5785435	615232	321816	32413	307970	10142	259806	6998267	736812	2188525	162276	813360	2483555	829503	1845861	231581	1209950	5622059	26649623	6750411	315077	509608	8508527	10729079	1693418	107813819	572453	693913	218888	18425	440675	3144783	2023835	17802839	1051395	232833	11244644	8990725	3051943	571948	392885	780159	2316453
S167	Placebo_2hr	12078	217830	477442	213980	529965	2640109	120851	313784	66776	138239	75868	101016	7351705	724417	2091936	200285	146655	611241	383740	5291106	9541	848029	6139653	26894467	8108926	276671	11094	9357369	6189413	1174590	50380450	615349	1298151	256794	257634	386120	2502938	1965200	15234969	680686	674789	11521630	11060563	1955799	525725	315165	4535017	1798215
S84	low_2hr	62058	137082	16101882	60964	802746	4430253	349561	347149	20921	908057	9329	105984	6134572	963814	2994126	221406	143566	1003985	74618	1510700	7922	957247	4941281	24016765	5267787	404930	257054	7534644	6188569	1774072	87314215	271724	891929	173906	46801	28001	1895047	1718762	6965648	349012	304432	11241067	11657191	2337451	573170	384842	4037367	1838895
S85	low_2hr	103346	80235	20705441	512145	893372	617765	317017	267711	42573	105110	28345	139248	7790588	753313	3088697	153901	247433	1442962	393267	1338855	12017	406083	6750405	30860757	6269695	447545	991849	9517057	9649241	1760526	94615778	444204	926151	267479	216199	87126	1221502	2524282	21553048	1478656	397881	11297849	12138686	3765691	861018	541025	844707	2753749
S86	low_2hr	54376	155901	23802098	1126546	3869836	5362376	265050	411155	33242	93186	21337	150398	9130594	729519	4146294	518406	60389	8659666	230973	826735	8025	3571513	7330360	34121214	9005795	368341	355471	11221476	13301933	1725180	136501803	585561	1590204	101724	61413	139729	1185206	2218807	17419831	933555	510059	12716092	4025803	3939328	833025	725038	896726	3793210
S87	low_2hr	117370	59848	20863475	1056017	1931210	4058275	420728	305029	42639	106944	9786	110423	8001815	997859	3168828	144210	1539721	2591042	1753689	2185864	65107	1742411	6509173	31284061	9123391	509778	222832	9599010	8516428	1540510	145762732	371740	398270	142672	68559	28377	1758795	2094852	20307259	1836460	249904	9816012	9895892	3706180	715214	401748	1205814	3105759
S88	low_2hr	33489	35522	18212198	180138	945858	3347076	613018	364235	35276	8781	55866	140447	7019092	958993	3385528	214062	484273	1817718	214885	2710961	14995	1115874	5808152	27867760	6398728	610772	849803	8308958	7313739	1779971	79121492	575741	659183	163537	17737	80428	1854458	2168601	16277462	636549	316890	10468743	7193575	2450067	535341	418155	4953772	2219834
S89	low_2hr	90944	430900	23699887	736359	3461161	2797382	963083	352342	24756	659671	31050	115393	9035514	1806673	4941251	100261	929523	2104352	514249	2145965	10159	1417538	7566392	34120489	9091464	422508	467609	11339298	12995374	1391533	101008025	564690	974428	202736	118534	39260	1954428	2754580	24632178	1533032	397044	11501293	7897552	2572990	753149	571862	1663742	3734980
S90	low_2hr	12827	97327	22042651	205872	1115500	4506669	807759	387079	45174	234594	38958	77717	8454838	947460	5154094	370031	214029	1280835	406363	1327453	94333	1201762	6741703	31569414	7418653	301539	405080	10430874	16105978	1378667	109418766	571787	911968	141213	59309	132919	1815001	2936066	24880917	647057	605173	14080821	6929958	4231459	744202	785010	849307	3411567
S91	low_2hr	53760	151831	22544782	22335	67226	4421770	451847	822674	58844	819575	145061	169148	8481246	1350031	1564011	159459	62465	563903	763291	443333	67798	1436445	6925525	33204231	9471627	515994	689683	10298548	6832433	1899146	75767565	661234	1054395	206721	101300	184119	2513446	2537434	15767095	1505204	537339	13977389	5951496	4305203	100011	569105	4650711	2557265
S92	low_2hr	113272	750910	24870307	1377222	3862300	6689866	652387	229423	75511	854198	138304	48157	9394677	2365328	9191913	155641	98611	24445765	391077	905310	44970	1149366	8357332	33942047	15916321	625526	614306	12314697	10461180	766436	97405293	959443	329839	23957	102106	1267140	3680447	3044264	24455399	1056232	226325	13876381	12660940	5174274	1125300	675727	14473627	5585730
S93	low_2hr	32487	50395	21799570	24229	17982	2707488	1117364	349444	41322	474274	75868	152319	8416304	4156384	806256	70103	49545	79836	260117	1095762	234752	1688399	6525646	32526485	5669456	396466	587413	7852277	14093787	1669124	114224082	475222	1178666	163825	23576	28543	1906584	1864280	15702376	598181	224840	12931270	8841766	4254563	535698	560023	731606	2785472
S94	low_2hr	100842	261651	21675593	33768	1160374	1984707	1379078	389615	28588	107241	124870	171186	8258442	1444604	2810123	55017	987116	2589258	513644	2097237	164037	716254	6920371	29688961	8561316	392549	79384	10818027	13262872	2154736	135222067	583708	994034	108942	24758	81809	2923918	2865307	21097916	1428882	522278	13148810	10242789	3668670	602465	611926	1396855	3972971
S95	low_2hr	13092	323892	20317788	107721	944230	4769936	540571	330002	67296	110565	47516	75651	7824785	819736	1107365	136733	518692	2508813	606762	1255131	10817	1590133	6932420	28105530	8775484	597573	276237	10078378	7811556	1457321	52587989	451846	1809114	94799	78887	181492	2370266	4351796	33159600	863239	250616	12188760	10280563	2655979	308287	798138	3940579	3417778
S13	High_2hr	93311	172839	18645898	405016	1922459	4064130	495378	256861	17385	346019	604393	164747	6831234	1012383	4352683	197183	101562	2937789	51212	603200	8034	756762	5950182	26609484	6340769	373991	295179	8725026	5546560	1099411	76032800	368818	790265	35008	165433	26093	1861671	1210579	6578878	350569	543828	8678392	10299558	3136819	673143	160630	4270716	2176516
S14	High_2hr	107582	205164	23202868	402938	1122825	3864486	1168552	325482	46019	306718	248780	139055	9063973	1284455	2995699	175152	455030	1190855	431434	2407917	32500	448086	7657541	32243792	7858606	324124	214985	11530601	12748240	1317842	102878370	424967	863061	124533	109912	134670	2079491	3351777	2051178	1877365	442191	12385746	9245454	4404377	643491	550997	1180241	4299742
S15	High_2hr	24142	248018	20761185	1729977	4708117	5652930	211608	321647	26242	278148	14970	81691	8134813	1342718	1228415	430067	46772	5591706	157028	457094	7966	4790838	6839631	31223859	5762448	450453	282741	9723224	10080144	1406739	83726771	742096	1169556	130202	27549	480776	1572638	2069807	18665811	841180	207930	10309887	7439524	3463012	1132468	459140	697795	3263226
S16	High_2hr	73086	235938	22314211	1133999	1998081	4422978	279990	318993	52100	126881	141464	105924	8514071	460647	2398988	109816	1217901	1961252	1500181	2953668	58954	1088777	7289364	33036667	9117822	414903	57302	10562819	11393024	1460911	146818776	512208	679878	125315	45908	27464	2174969	3348457	20971113	1803680	8771	11447314	4981733	2994468	729873	448507	907525	3790185
S17	High_2hr	63679	86320	22572283	117902	723696	9219	717243	304562	63803	9530	6621	141797	8786512	1703684	219547	207713	638015	658273	294036	1542618	7849	755168	6637520	33353309	6857852	10371	41766	10522678	6109877	1535489	80521178	17283	7857	103608	12523	22883	1987328	2294233	8387630	684613	9306	9906750	8338203	18701	583103	399397	5067947	2472283
S18	High_2hr	112362	831560	21074326	459279	2389814	3413509	1155326	456183	39259	488520	135324	115083	7802502	1077946	5157257	159141	1506813	4963825	615184	1277896	26796	1267560	6909833	28349048	9510421	619020	598796	10703828	13752898	1222554	133726449	708065	1175838	263682	70966	295754	3226002	3748297	30006403	2157037	419427	15530000	21985122	4043347	857066	609315	2369768	5624410
S19	High_2hr	25196	205273	15830239	21253	200567	93522	336687	308452	18092	191593	30957	21138	6043341	1340935	1459584	264502	160930	949185	397098	631783	72445	1406251	5360223	24197040	4432904	262930	318839	7261526	9854850	1214044	90780851	560531	10623	257344	28073	24642	1957391	2532656	16719167	529601	587328	10444864	6124345	1406051	283671	263640	495157	2388058
S20	High_2hr	45806	181063	22149816	21207	113950	2148085	740157	405416	33690	936467	59909	154551	8540649	774967	531312	177267	41396	1624125	1626401	507486	57770	734748	7186129	33858966	6530648	398999	715574	10230005	7150137	1550239	71705452	1025772	399420	86813	30864	236169	2424642	1874799	7473594	1426868	590342	11560519	7220600	2722730	842472	365695	2924795	2200026
S21	High_2hr	40403	405840	21043676	194823	563713	3725364	561541	634134	41924	614717	90989	186641	8060252	1028983	2951498	172927	51797	2428431	261308	644293	37453	1199097	6832869	32149973	10565119	541784	958094	9826979	6925319	1529684	83750500	1678158	492834	75902	50318	393595	2551189	2306488	18807345	750914	199034	12695786	7578426	3183394	1082540	468848	5089423	3285212
S22	High_2hr	41748	159908	20024653	21247	16089	1893498	1226502	358919	23283	424791	138194	233618	7772631	2846611	839099	211577	42115	74170	287274	391762	337559	1096475	6352306	30353225	6194765	294876	885351	9171014	13323240	1630551	90507866	391250	917785	216898	50630	28697	2052332	2295888	18464265	551583	294612	11663306	16833676	2863380	469549	487261	716351	2267610
S23	High_2hr	99424	111009	16586615	321220	2386165	3314038	259219	371040	28182	84065	27189	314238	6330077	1067199	3106578	114482	631903	2680458	385296	1277818	151010	766658	5244088	24671065	5525816	463101	2024754	7728835	6648151	1433590	84366595	473672	732393	111228	34652	148952	2037821	1498097	7720310	1048224	259811	7285893	6617541	2656774	522419	285263	1021085	2848158
S24	High_2hr	54245	232662	29572470	33657	27321	3770609	2175782	257460	72535	629650	53094	239693	11771305	8160683	1342882	189344	97876	177134	371972	52828	297677	1386906	10717029	40690163	9665796	424587	500370	16021213	20839568	1803419	173320623	549232	1385732	189088	40336	114665	2897497	4510928	29226288	673882	326610	17069179	33537656	5045586	856813	695746	1183066	6398790
[truncated: 35 more columns]

## Sheet: 3hr
Sample	Class	Caryophyllene oxide	1-(2-methoxy-4-nitrophenyl)pyrrolidine	1,5-Naphthalenediamine	1,7-Dimethyluric acid	1-Methylxanthine	2-(1H-indol-3-yl)acetic acid	2-(tert-butyl)-1,3-thiazolane-4-carboxylic acid	2,3,4,9-Tetrahydro-1H-?-carboline-3-carboxylic acid	2-Amino-3-methoxybenzoic acid	2-Aminoindan-2-carboxylic acid	2-Hydroxybenzothiazole	2-Hydroxyphenylalanine	2-Naphthylamine	2-Oxindole	3-(propan-2-yl)-octahydropyrrolo[1,2-a]pyrazine-1,4-dione	3-amino-2-phenyl-2H-pyrazolo[4,3-c]pyridine-4,6-diol	3-Hydroxypyridine	3-Methylxanthine	4,4'-dimethoxy[1,1'-biphenyl]-2-carbonitrile	4,6-Dimethyl-2(1H)-pyrimidinone	4,8-Dihydroxy-6-methoxy-3-methyl-3,4-dihydro-1H-isochromen-1-one	4-Amino-3-hydroxybenzoic acid	4-Ethynylaniline	4-Indolecarbaldehyde	5-Hydroxyindole-3-acetic acid	5-Hydroxyindole-3-acetic acid	6-methyl-1-(2-methylphenyl)-3-propylfuro[3,2-d]pyrimidine-2,4(1H,3H)-dione	6-Methylindole	Acetylcholine	Aspartame	Betaine	Cantharidin	Cortisol	Cortisone	Cyclo(phenylalanyl-prolyl)	Decanamide	Dihydrothymine	DL-Arginine	DL-Arginine	Ecgonine	Fenuron	Guanidinosuccinic acid	Hypoxanthine	Indole-3-lactic acid	Kynurenic acid	L-(-)-Methionine	L(-)-Pipecolinic acid	L(+)-Ornithine
S216	Placebo_3hr	34686	312968	20503460	47140	475557	5578971	239388	723834	11077	395670	15209	116622	7752653	1082199	4234569	165497	420096	610819	102673	895312	9487	869296	6724134	28241142	4611391	237336	67075	10042290	9804525	1078243	118090579	330896	418731	87609	74903	131825	2368917	2771902	12354165	455560	11859	12610978	9555702	2731141	390234	499393	3560350	4007630
S217	Placebo_3hr	51054	468503	25864725	1223941	5539014	12805546	529000	246157	33799	328833	30561	83895	10051475	1895732	3227084	403110	75584	8491233	271809	1834009	11514	6377712	9547715	36125643	9306339	478524	349370	74336	21431557	1695700	158162989	769678	906112	25128	26700	567501	2561039	2750002	22935759	1327422	741553	15243907	9785517	4586604	1051834	912790	1528148	6460369
S218	Placebo_3hr	109272	260438	24047216	1169041	2801073	4294847	209329	335711	56728	126232	84259	82299	8994171	1077626	3053214	96840	2228369	1929065	662756	3577480	72124	2278094	7368250	33343974	9965364	538863	425866	11681864	12009085	1369221	202261257	613580	774347	105448	64138	312436	2421252	2839221	26504549	2002682	525550	13570798	10993649	3911346	474957	544402	849743	4542017
S219	Placebo_3hr	30652	116631	18645304	43692	610581	2165058	1486050	345564	30082	8886	152396	141011	4530996	1625891	2815436	211391	626571	1503717	263533	1731988	7963	880689	5996670	27147699	5298476	399400	597975	8934607	6582971	1084111	85447464	473617	560410	109008	15421	93372	2241438	2175506	19443020	589439	16417	11326796	6842034	1888268	349897	452941	5325066	2366253
S220	Placebo_3hr	56819	169886	18891932	21646	322302	51228	835531	483619	11150	339348	258371	9721	7401779	711109	3200991	165287	851374	1834562	393439	938400	23235	1108451	6031167	29019468	6123585	10076	105580	8895147	10975439	615762	77432207	20087	7923	178103	12632	21809	2045234	2287283	19171870	1567133	11406	11463539	9194136	8673	493097	384330	1816886	2021907
S221	Placebo_3hr	10988	212345	18280482	92307	515243	2683089	812349	510918	9768	207147	135105	28670	6727988	647351	2963862	206345	54560	1777631	332531	580443	117925	1033255	5391366	25366788	4870687	304400	500967	8728128	11448263	1281504	111530727	474474	552612	79813	121563	212512	2779882	2405325	18118508	606835	27623	11954280	8066954	1813389	322776	453436	624112	2671286
S222	Placebo_3hr	35846	211444	21296338	23766	50060	3220401	284310	257525	33089	800142	144199	177439	8151158	691478	2974477	169873	55801	961385	551931	301217	49343	709963	6578652	31559701	6823765	486362	859616	10072768	6764463	1208889	80861743	657634	530468	67803	60943	195181	2011899	2474439	16515406	1334885	231279	12710356	8761859	2535484	701649	415052	2619076	2459455
S223	Placebo_3hr	10426	665241	20151776	401310	1083520	4124031	819395	315280	37062	528097	107100	223507	7399999	1600652	3540684	146347	54971	5527837	245414	551810	31545	1167661	6284820	29159932	10382790	1024655	827267	9388967	5909884	1234847	67588075	875028	286451	13021	53482	26302	2424179	2209950	18825634	621343	295685	11840614	13020749	2181352	846540	393316	4223218	3173242
S224	Placebo_3hr	21412	157700	23003787	25369	17638	2222479	1158252	393038	37032	553500	44876	317306	8353636	3304807	1038130	135020	55231	81301	179671	412509	262673	1562897	6951780	32473478	6120997	268352	925998	96502	14084535	1141227	104743009	559978	844148	245097	14656	118557	2154723	2731910	21104097	600903	843895	12571243	38814385	4192440	455298	496002	1002859	3279167
S225	Placebo_3hr	89470	275532	15343139	46368	573373	5235650	668739	314594	13297	274131	25491	217653	5821156	655192	1752879	166124	695107	1841880	442335	1784872	236564	1011227	4648219	21889671	5770612	312320	672196	7027129	10597481	1718058	101420193	612455	976223	219095	16322	270887	3119638	2127136	8040383	1049413	274164	12010681	6795969	3004605	582868	463134	683390	2049717
S226	Placebo_3hr	46865	296471	21426929	321836	1246790	4407655	732404	408329	28401	370447	103747	145405	7819241	1382372	2995338	194047	532237	2554181	358394	1311236	85527	1767921	6814368	30610059	7204497	422270	554519	7793941	11399253	1292467	115183977	560292	609172	117533	47919	202840	2509333	2576358	19033393	1056184	309861	13031532	12670419	2792744	589592	521539	2312216	3435229
S227	Placebo_3hr	43909	277772	20075471	301537	1168151	4129652	686209	382574	26609	347081	97203	136234	7326059	1295182	2806414	181808	498667	2393081	335789	1228533	80132	1656413	6384567	28679396	6750088	395636	519543	7302355	10680270	1210947	107918996	524953	570750	110120	44897	190046	2351062	2413860	17832902	989567	290317	12209596	11871260	2616597	552404	488644	2166378	3218559
S96	low_3hr	40982	78521	14186388	62898	691273	133755	392037	307932	13365	840191	6673	9629	5453462	845851	2600148	192326	148792	834752	57998	1085548	8011	742024	4338133	21278509	4514045	12009	195661	6711819	5820996	1159084	90318181	162570	7825	212548	12799	24482	1777351	1579074	8662449	302757	8952	9023103	9146707	8981	87823	302115	3570736	1785071
S97	low_3hr	113260	55750	22105988	81254	1094369	4344609	647694	279239	50734	114939	29187	110328	8428829	722457	2764361	168525	293855	1554185	416728	1724194	16735	357717	7375041	31221633	7231268	355205	756576	10350346	10968455	1734194	108087417	396729	678242	144909	195751	146227	1713068	3120289	22209206	1565509	276448	11333443	7531103	3756901	825038	741923	853986	3081888
S98	low_3hr	52087	131086	17657872	918330	2956383	1038227	456362	176940	27591	77302	52721	139315	6723891	906035	4382766	504219	53885	7473040	189796	573928	8122	2704285	5867352	26943849	7459666	330168	790215	8233179	12047163	1356520	109477455	584552	1189007	146089	50152	135404	1136936	1427727	12985397	1016923	486691	9638280	4135383	2439980	576179	263347	718704	2556706
S99	low_3hr	89905	92385	25209557	1274434	1664473	5158230	156337	292012	50796	142420	23885	194750	9489210	1777323	3749901	176438	2729379	3164155	778039	2892547	74897	2199287	7820091	35403915	8899021	494290	354649	11840989	9660714	1661492	161654213	444623	1041811	253670	130795	152288	2070616	2520086	20576597	2377267	435374	11901431	12417027	4306850	843382	632571	1754690	3306201
S100	low_3hr	42560	56068	18699058	95417	689207	30425	695347	292193	50277	17865	147804	9729	7358479	839169	2943473	9614	404061	1521482	264010	2420371	8073	1137695	6031732	28693852	5948601	10505	47130	8876573	6604346	1650376	82047720	16667	104702	215044	12629	18502	1427609	2045675	16818509	628934	8750	8645069	6776986	16447	182934	413439	4879106	2089525
S101	low_3hr	91152	346430	19503078	601061	3246742	2855624	1411356	405543	36999	711995	101489	89835	7495732	1827748	4691276	94579	1028472	1966627	640635	2466177	9363	1347226	6172852	26928281	10724239	446846	480071	9640817	13750205	1364108	123326659	584976	1306786	252358	108291	111005	2506912	3601729	28650527	1629582	632763	12365801	7892185	3691194	640101	595085	1768928	4967019
S102	low_3hr	9215	61076	19684455	58053	293502	2183179	649710	357427	26552	207703	105145	26657	7573140	855553	4017910	266332	184927	577107	415812	892759	88464	1534257	6077119	29013802	5117995	198996	433963	2756110	11768045	1168108	97919737	593297	435339	79219	34196	60618	1135185	2407325	17801750	580185	397788	12931932	6259195	1772121	399509	424876	585180	2263420
S103	low_3hr	45254	148111	21498212	24789	66969	4013835	299118	504825	45024	793493	23093	125911	8038841	1390437	2049551	173207	38671	576044	914008	496286	59142	1509331	7185608	31048737	9255325	361268	626911	10285086	7551844	1643000	79326636	662555	766420	131358	89273	120576	2386322	2635337	16339129	1629193	246203	12529150	12853668	2806907	803596	559931	4820928	2748670
S104	low_3hr	110178	586922	18312133	1260006	3320337	5992900	386127	321024	74003	920396	221318	173779	6959233	1978263	8619716	121691	72077	21605275	306818	1019020	31521	1245703	6204704	24955931	14056026	567189	688367	9217399	9880160	1802046	91779942	1050550	335435	15637	99434	1558230	2812912	2460399	20217763	1033812	761899	11634344	12663740	5393918	1141386	572438	12249721	5351678
S105	low_3hr	24960	148475	16128256	22501	17593	2272741	700545	192883	44290	517186	126776	141745	6176906	3847948	824219	38558	42870	73303	258209	679848	257395	1623596	4966208	23674365	7060274	288661	587649	7391146	13435606	1748412	117115910	628590	1137383	159193	55100	25601	1404283	2206194	17261908	600749	314110	12406656	14404834	3792455	551897	506338	692135	2446390
S106	low_3hr	108793	203677	14485009	31723	804201	4318513	796135	331609	23129	129812	22874	280896	5596421	1018026	2946750	52411	759528	1950852	560878	1811455	151591	667854	4542461	20620323	6296019	336315	81722	7012975	10889571	553390	110598694	641125	824077	120447	20790	108833	2370067	1839420	6387071	1279057	468142	10929447	8369490	2961467	456659	405898	1127835	2616102
S107	low_3hr	18023	264679	17944418	97880	641013	6694331	507441	462456	112538	149801	12655	72103	6937057	603312	2503827	120884	387397	2008508	1669162	1315114	8648	1442845	5890536	25278059	7721347	397747	277767	6891575	7705871	1463110	50269063	472805	1134656	48114	90423	195090	2318902	3185520	5093005	935156	508661	11660442	10608012	2547829	365260	497843	3317727	2519987
S25	High_3hr	63924	143305	412200	301340	1844353	123035	441937	241997	8452	417056	344757	9407	6108873	993582	4859830	11820	153677	2425552	60868	765500	7879	961795	5175844	24537865	5348305	10092	63234	7582261	6937052	1161630	92558120	18045	30674	183742	12791	22135	2047217	1696656	6119962	305484	9350	8554460	13440110	9050	431007	265875	4511124	1678379
S26	High_3hr	9837	215186	19824458	2983419	5414938	6373082	389293	149034	34923	339589	318149	205501	7681203	1082812	2336190	412750	69201	7503061	194756	456291	7940	5852675	6217840	29630387	8518785	432494	1002880	9502098	11496978	1712993	92967676	800540	1315089	149230	27503	128640	1661346	2687338	21032108	932458	271987	12423220	5249108	4486583	1686675	654729	1189815	3735913
S27	High_3hr	30832	553990	26117263	1829865	6773563	7523474	487403	191288	38615	481767	378783	118799	9912339	1522477	680805	534169	75074	7681495	358247	621743	9907	4291735	8511685	35653436	11362487	420400	811092	12880278	14828249	1817130	127228603	920278	1036789	130762	23851	315338	2742904	3460838	29510281	1245794	419717	18295094	10730515	4965039	1280418	725217	1279429	4698512
S28	High_3hr	86264	405051	26126989	948594	3167567	4973413	982059	394138	73873	199141	669866	121549	9963515	1607104	2904078	115746	1590995	2202387	581075	4112191	106369	2039626	8220428	35885660	10009046	451846	348402	13044941	14380791	1879427	214225595	593934	612189	118238	29311	720081	2489014	3755460	32446962	2431150	13198	13189905	6527951	5738648	713632	695098	730689	5969996
S29	High_3hr	62512	124354	26303174	67509	338599	2700053	941050	326768	46896	18191	44367	142649	10129936	2433339	2210615	263104	307739	480071	285945	1772004	23907	898514	8089322	38353639	7367057	600831	1411180	12244548	7173069	1362544	79796083	752854	943863	250752	22776	304269	1743222	2826856	20964407	752716	9152	11966349	7617175	2452226	526770	481206	4762971	2208899
S30	High_3hr	150758	967299	31807467	377722	1918530	3652535	1091252	916715	37928	664812	95737	111891	12315668	978945	6175413	206992	1405300	3912248	792290	1625281	34671	1441129	10126458	43046948	10672559	675875	669494	15776868	13418650	1179311	116022585	1008928	1110624	248037	61767	280276	3695120	4304368	31231776	2088673	11619	19943708	17312514	3274556	765625	651493	2288079	4391476
S31	High_3hr	165909	342244	26582084	803068	3434718	2748274	364559	501368	33709	430327	22820	105476	10298207	1070428	3717287	138266	957189	6603681	332776	729141	20488	1000387	8016604	37644268	10083837	761724	403920	12672755	8909811	1096826	81178037	795893	819363	280164	124641	59664	2080331	4075778	30183654	1581795	495195	11194902	11985557	2821796	873435	439918	1845349	3197561
S32	High_3hr	101195	275398	15816138	350143	816703	5134371	360292	256128	52989	513869	87802	175376	6158667	1510281	3917022	147509	77242	3310604	394448	666064	34379	1075014	5355195	23979152	11618599	819645	1173815	7387078	6989937	1572199	82393667	1138989	845689	99149	18495	213023	1937759	2477727	18147344	815617	603064	9865018	5770188	2530910	1211996	488221	6626198	3154244
S33	High_3hr	42597	191631	27184733	30311	25277	3394903	1412034	572177	66390	533949	63189	153111	9368931	5419026	1273133	178383	61621	155609	261131	547036	269497	1187028	4205692	35991198	8696457	371816	327732	18395	18821708	1652516	145293499	456263	2038630	247828	89140	175551	2941421	3041423	22683868	585627	408536	15291548	15838197	3274347	1029540	661364	983653	4910687
S34	High_3hr	68343	211166	19098956	721666	2847563	3647730	981506	330333	26012	94772	72811	492581	7274889	1483483	3726010	107040	748062	3298575	480000	1171942	243536	1050815	5918915	29110276	6495551	460319	606788	8935186	6958100	1905221	78620174	578232	1108399	204258	59732	169137	2375311	1642965	17317335	938657	263794	10889169	6553453	2506978	563781	414651	1086569	2429723
S35	High_3hr	95425	154786	22686054	256187	1234326	3473150	710226	355489	32156	116251	56514	399088	8608521	911540	3439663	103795	601184	2068636	621000	1584307	212297	1224183	7069725	34656080	6123220	424934	1858640	10427583	7030175	1707328	80805334	723333	501415	174465	27007	169832	2821828	1715246	8864563	1142313	248967	11822785	9570891	2834844	640432	462106	962921	2320495
S36	High_3hr	11194	83498	18017885	338303	832490	3042126	409165	125393	62134	180908	729481	77634	6690732	749771	3455695	303128	87420	3032687	367669	640914	8370	1265628	5732387	25587242	6681115	325280	211398	8737774	8622336	1189126	43029081	701909	1495947	156395	228591	126525	2770442	1555553	15046548	792312	465600	12846095	12903191	3223804	551371	437212	988771	1816394
[truncated: 35 more columns]

## Sheet: 5hr
Sample	Class	Caryophyllene oxide	1-(2-methoxy-4-nitrophenyl)pyrrolidine	1,5-Naphthalenediamine	1,7-Dimethyluric acid	1-Methylxanthine	2-(1H-indol-3-yl)acetic acid	2-(tert-butyl)-1,3-thiazolane-4-carboxylic acid	2,3,4,9-Tetrahydro-1H-?-carboline-3-carboxylic acid	2-Amino-3-methoxybenzoic acid	2-Aminoindan-2-carboxylic acid	2-Hydroxybenzothiazole	2-Hydroxyphenylalanine	2-Naphthylamine	2-Oxindole	3-(propan-2-yl)-octahydropyrrolo[1,2-a]pyrazine-1,4-dione	3-amino-2-phenyl-2H-pyrazolo[4,3-c]pyridine-4,6-diol	3-Hydroxypyridine	3-Methylxanthine	4,4'-dimethoxy[1,1'-biphenyl]-2-carbonitrile	4,6-Dimethyl-2(1H)-pyrimidinone	4,8-Dihydroxy-6-methoxy-3-methyl-3,4-dihydro-1H-isochromen-1-one	4-Amino-3-hydroxybenzoic acid	4-Ethynylaniline	4-Indolecarbaldehyde	5-Hydroxyindole-3-acetic acid	5-Hydroxyindole-3-acetic acid	6-methyl-1-(2-methylphenyl)-3-propylfuro[3,2-d]pyrimidine-2,4(1H,3H)-dione	6-Methylindole	Acetylcholine	Aspartame	Betaine	Cantharidin	Cortisol	Cortisone	Cyclo(phenylalanyl-prolyl)	Decanamide	Dihydrothymine	DL-Arginine	DL-Arginine	Ecgonine	Fenuron	Guanidinosuccinic acid	Hypoxanthine	Indole-3-lactic acid	Kynurenic acid	L-(-)-Methionine	L(-)-Pipecolinic acid	L(+)-Ornithine
S192	Placebo_5hr	275328	17563754	89614	601777	5648930	418481	376138	10018	336055	20823	130709	6456868	733616	3854482	133962	383667	639934	86791	2166663	8071	626457	5103617	25047370	6395331	212157	504009	8194689	7134921	1221720	133376	87966745	363746	37110	537766	127127	86697	256019	1528466	8967211	383876	401368	9207025	10744232	2079405	510476	265184	2785235	3539001
S193	Placebo_5hr	133129	20147358	202465	511606	4820308	632280	400977	50757	343212	97713	106405	7615222	1647307	3787197	145323	102378	1236984	477934	857714	31618	1079566	6311532	29290352	8019540	355364	521581	9525790	12232507	1964945	146993	95179574	545930	98313	640907	122578	156101	117542	1798993	18003824	1778902	296523	11043126	10289068	3788170	801320	454404	1050393	3700959
S194	Placebo_5hr	340848	21067415	1983174	6104437	13396932	154024	531808	94014	499909	15660	244195	7982278	1470034	3182708	485778	46596	9722153	222695	669594	9213	5052949	6385194	29627748	10858184	674716	978403	10316131	15965550	1526878	174180	117164613	1447432	58615	1567208	132987	56165	2152060	1682221	17378804	1204092	206334	10339235	6551845	4359762	1085504	514653	1104783	4387974
S195	Placebo_5hr	179175	21601267	1368638	1058403	5274504	297687	112587	62040	99066	17028	101901	8324845	958469	2502494	82145	2322441	1786370	1661488	4598980	52677	1504083	6675483	31506289	9180898	834413	553544	10204980	8675221	1761477	197998	143447482	635844	122159	402132	111902	138047	317937	1658237	19838398	1685750	262955	10948226	11481763	2859489	736319	367137	587992	3308399
S196	Placebo_5hr	23465	13753409	61660	810980	1794441	812676	212131	14151	8942	66067	88382	5057506	763933	1937925	119204	737211	1820023	86806	923731	7912	831713	4747785	21151392	4208215	257576	318113	6457733	4812294	820702	42636	82971056	327716	25635	214455	16306	13048	88511	1179069	10137994	489420	15373	5547021	8412937	1374260	220409	216590	3850499	1939371
S197	Placebo_5hr	325378	16132293	38544	681645	9304	720436	214837	21480	357189	128899	9804	6296080	1068727	3942338	150103	904222	3246183	460454	976222	8206	866973	5001292	24497409	7476629	11990	163118	12054	10694060	1231027	132852	79296625	33288	92111	11709	7771	13582	18406	1861232	16453140	1664329	8700	9752420	7301833	9087	686971	319172	1829770	2784661
S198	Placebo_5hr	223896	18805914	93105	736999	3242391	571523	427732	30425	192125	192935	29996	7030643	930645	3158513	255661	49167	2438355	281411	545496	115290	714253	6160239	27307463	5565402	369178	272539	6701060	12653859	1249475	918167	120504834	522604	10734	884577	154424	146807	370513	2392255	16849009	462961	943121	11369018	13764806	2199309	471329	332181	702563	3511951
S199	Placebo_5hr	155328	18444842	23333	190949	4028632	912063	420875	47199	899425	56248	137493	6855786	1105240	3297472	146867	50533	1625095	668205	394831	46285	915507	5943768	27108607	8454900	547967	598458	1415304	8175321	1249145	130157	89347212	656024	88166	704386	117445	43142	62976	2785558	13551680	1406921	278688	11636889	7674629	2838757	789839	384471	3336277	3171176
S200	Placebo_5hr	502131	20590653	652206	1285436	2307426	600698	313188	38689	628464	353201	94686	7649740	1583066	3791977	140966	49586	6422309	183484	312412	37511	1178025	5942969	29638112	11474095	1005964	1327753	9541106	6128022	1531612	181459	71004806	1017795	30700	169420	20302	54345	24605	1648478	18847174	699359	346478	10059581	6569153	4462223	921957	358955	4696786	3604145
S201	Placebo_5hr	235766	20805184	384915	1577534	2466679	654123	377903	32090	86765	40584	408334	7663163	1206154	3270551	113584	534531	3138114	377268	1755212	174890	916572	6399867	29948549	7041182	357298	1057872	9600164	7051965	1693116	228406	84357417	606703	115860	801258	39998	41760	149358	2773609	16677011	1085138	125391	10491876	11039532	1823106	650248	340205	995674	2581688
S202	Placebo_5hr	436209	20176864	95399	1075746	4855286	711060	294816	30917	280436	24623	312397	7097090	922016	2002078	148979	821576	3375421	446383	1912891	269123	699959	6283852	28937079	7241464	351118	1035369	9542073	9698937	2320337	279894	97406370	640787	180176	702128	55646	19405	1099070	2996909	16596454	1059301	307898	10135398	6907309	2126127	526459	306727	695678	2463298
S203	Placebo_5hr	376953	23100246	259722	737544	3540060	219929	323340	100889	164971	110114	116068	8891107	527301	2849061	175883	253760	744731	363568	4627274	9541	1039000	7677563	31609486	10990412	373280	377645	11602884	5678622	2210322	104044	17288109	548749	18497	1594828	202766	117245	182243	2030763	9191889	753206	652569	9255442	9490283	2919805	435932	341890	5398738	2329330
S120	low_5hr	137271	16418017	48099	331893	2266777	286780	251225	52581	126035	20950	89705	6285845	656679	2171502	195669	163051	1498154	1339739	1314670	7916	2488174	5317740	24360745	5692289	333201	266736	6716851	6967647	1439121	66318	44803946	552165	9954	264507	63858	36851	32686	2191075	7836659	776084	353273	11523249	12119460	1517538	349678	367830	2507523	1742617
S121	low_5hr	40982	78521	14186388	62898	691273	133755	392037	307932	13365	840191	6673	9629	5453462	845851	2600148	192326	148792	834752	57998	1085548	8011	742024	4338133	21278509	4514045	12009	195661	6711819	5820996	1159084	90318181	162570	7825	212548	12799	24482	1777351	1579074	8662449	302757	8952	9023103	9146707	8981	87823	302115	3570736	1785071
S122	low_5hr	113260	55750	22105988	81254	1094369	4344609	647694	279239	50734	114939	29187	110328	8428829	722457	2764361	168525	293855	1554185	416728	1724194	16735	357717	7375041	31221633	7231268	355205	756576	10350346	10968455	1734194	108087417	396729	678242	144909	195751	146227	1713068	3120289	22209206	1565509	276448	11333443	7531103	3756901	825038	741923	853986	3081888
S123	low_5hr	52087	131086	17657872	918330	2956383	1038227	456362	176940	27591	77302	52721	139315	6723891	906035	4382766	504219	53885	7473040	189796	573928	8122	2704285	5867352	26943849	7459666	330168	790215	8233179	12047163	1356520	109477455	584552	1189007	146089	50152	135404	1136936	1427727	12985397	1016923	486691	9638280	4135383	2439980	576179	263347	718704	2556706
S124	low_5hr	89905	92385	25209557	1274434	1664473	5158230	156337	292012	50796	142420	23885	194750	9489210	1777323	3749901	176438	2729379	3164155	778039	2892547	74897	2199287	7820091	35403915	8899021	494290	354649	11840989	9660714	1661492	161654213	444623	1041811	253670	130795	152288	2070616	2520086	20576597	2377267	435374	11901431	12417027	4306850	843382	632571	1754690	3306201
S125	low_5hr	42560	56068	18699058	95417	689207	30425	695347	292193	50277	17865	147804	9729	7358479	839169	2943473	9614	404061	1521482	264010	2420371	8073	1137695	6031732	28693852	5948601	10505	47130	8876573	6604346	1650376	82047720	16667	104702	215044	12629	18502	1427609	2045675	16818509	628934	8750	8645069	6776986	16447	182934	413439	4879106	2089525
S126	low_5hr	91152	346430	19503078	601061	3246742	2855624	1411356	405543	36999	711995	101489	89835	7495732	1827748	4691276	94579	1028472	1966627	640635	2466177	9363	1347226	6172852	26928281	10724239	446846	480071	9640817	13750205	1364108	123326659	584976	1306786	252358	108291	111005	2506912	3601729	28650527	1629582	632763	12365801	7892185	3691194	640101	595085	1768928	4967019
S127	low_5hr	9215	61076	19684455	58053	293502	2183179	649710	357427	26552	207703	105145	26657	7573140	855553	4017910	266332	184927	577107	415812	892759	88464	1534257	6077119	29013802	5117995	198996	433963	2756110	11768045	1168108	97919737	593297	435339	79219	34196	60618	1135185	2407325	17801750	580185	397788	12931932	6259195	1772121	399509	424876	585180	2263420
S128	low_5hr	45254	148111	21498212	24789	66969	4013835	299118	504825	45024	793493	23093	125911	8038841	1390437	2049551	173207	38671	576044	914008	496286	59142	1509331	7185608	31048737	9255325	361268	626911	10285086	7551844	1643000	79326636	662555	766420	131358	89273	120576	2386322	2635337	16339129	1629193	246203	12529150	12853668	2806907	803596	559931	4820928	2748670
S129	low_5hr	110178	586922	18312133	1260006	3320337	5992900	386127	321024	74003	920396	221318	173779	6959233	1978263	8619716	121691	72077	21605275	306818	1019020	31521	1245703	6204704	24955931	14056026	567189	688367	9217399	9880160	1802046	91779942	1050550	335435	15637	99434	1558230	2812912	2460399	20217763	1033812	761899	11634344	12663740	5393918	1141386	572438	12249721	5351678
S130	low_5hr	24960	148475	16128256	22501	17593	2272741	700545	192883	44290	517186	126776	141745	6176906	3847948	824219	38558	42870	73303	258209	679848	257395	1623596	4966208	23674365	7060274	288661	587649	7391146	13435606	1748412	117115910	628590	1137383	159193	55100	25601	1404283	2206194	17261908	600749	314110	12406656	14404834	3792455	551897	506338	692135	2446390
S49	High_5hr	108793	203677	14485009	31723	804201	4318513	796135	331609	23129	129812	22874	280896	5596421	1018026	2946750	52411	759528	1950852	560878	1811455	151591	667854	4542461	20620323	6296019	336315	81722	7012975	10889571	553390	110598694	641125	824077	120447	20790	108833	2370067	1839420	6387071	1279057	468142	10929447	8369490	2961467	456659	405898	1127835	2616102
S50	High_5hr	93311	172839	18645898	405016	1922459	4064130	495378	256861	17385	346019	604393	164747	6831234	1012383	4352683	197183	101562	2937789	51212	603200	8034	756762	5950182	26609484	6340769	373991	295179	8725026	5546560	1099411	76032800	368818	790265	35008	165433	26093	1861671	1210579	6578878	350569	543828	8678392	10299558	3136819	673143	160630	4270716	2176516
S51	High_5hr	107582	205164	23202868	402938	1122825	3864486	1168552	325482	46019	306718	248780	139055	9063973	1284455	2995699	175152	455030	1190855	431434	2407917	32500	448086	7657541	32243792	7858606	324124	214985	11530601	12748240	1317842	102878370	424967	863061	124533	109912	134670	2079491	3351777	2051178	1877365	442191	12385746	9245454	4404377	643491	550997	1180241	4299742
S52	High_5hr	24142	248018	20761185	1729977	4708117	5652930	211608	321647	26242	278148	14970	81691	8134813	1342718	1228415	430067	46772	5591706	157028	457094	7966	4790838	6839631	31223859	5762448	450453	282741	9723224	10080144	1406739	83726771	742096	1169556	130202	27549	480776	1572638	2069807	18665811	841180	207930	10309887	7439524	3463012	1132468	459140	697795	3263226
S53	High_5hr	73086	235938	22314211	1133999	1998081	4422978	279990	318993	52100	126881	141464	105924	8514071	460647	2398988	109816	1217901	1961252	1500181	2953668	58954	1088777	7289364	33036667	9117822	414903	57302	10562819	11393024	1460911	146818776	512208	679878	125315	45908	27464	2174969	3348457	20971113	1803680	8771	11447314	4981733	2994468	729873	448507	907525	3790185
S54	High_5hr	63679	86320	22572283	117902	723696	9219	717243	304562	63803	9530	6621	141797	8786512	1703684	219547	207713	638015	658273	294036	1542618	7849	755168	6637520	33353309	6857852	10371	41766	10522678	6109877	1535489	80521178	17283	7857	103608	12523	22883	1987328	2294233	8387630	684613	9306	9906750	8338203	18701	583103	399397	5067947	2472283
S55	High_5hr	112362	831560	21074326	459279	2389814	3413509	1155326	456183	39259	488520	135324	115083	7802502	1077946	5157257	159141	1506813	4963825	615184	1277896	26796	1267560	6909833	28349048	9510421	619020	598796	10703828	13752898	1222554	133726449	708065	1175838	263682	70966	295754	3226002	3748297	30006403	2157037	419427	15530000	21985122	4043347	857066	609315	2369768	5624410
S56	High_5hr	25196	205273	15830239	21253	200567	93522	336687	308452	18092	191593	30957	21138	6043341	1340935	1459584	264502	160930	949185	397098	631783	72445	1406251	5360223	24197040	4432904	262930	318839	7261526	9854850	1214044	90780851	560531	10623	257344	28073	24642	1957391	2532656	16719167	529601	587328	10444864	6124345	1406051	283671	263640	495157	2388058
S57	High_5hr	45806	181063	22149816	21207	113950	2148085	740157	405416	33690	936467	59909	154551	8540649	774967	531312	177267	41396	1624125	1626401	507486	57770	734748	7186129	33858966	6530648	398999	715574	10230005	7150137	1550239	71705452	1025772	399420	86813	30864	236169	2424642	1874799	7473594	1426868	590342	11560519	7220600	2722730	842472	365695	2924795	2200026
S58	High_5hr	40403	405840	21043676	194823	563713	3725364	561541	634134	41924	614717	90989	186641	8060252	1028983	2951498	172927	51797	2428431	261308	644293	37453	1199097	6832869	32149973	10565119	541784	958094	9826979	6925319	1529684	83750500	1678158	492834	75902	50318	393595	2551189	2306488	18807345	750914	199034	12695786	7578426	3183394	1082540	468848	5089423	3285212
S59	High_5hr	41748	159908	20024653	21247	16089	1893498	1226502	358919	23283	424791	138194	233618	7772631	2846611	839099	211577	42115	74170	287274	391762	337559	1096475	6352306	30353225	6194765	294876	885351	9171014	13323240	1630551	90507866	391250	917785	216898	50630	28697	2052332	2295888	18464265	551583	294612	11663306	16833676	2863380	469549	487261	716351	2267610
S60	High_5hr	99424	111009	16586615	321220	2386165	3314038	259219	371040	28182	84065	27189	314238	6330077	1067199	3106578	114482	631903	2680458	385296	1277818	151010	766658	5244088	24671065	5525816	463101	2024754	7728835	6648151	1433590	84366595	473672	732393	111228	34652	148952	2037821	1498097	7720310	1048224	259811	7285893	6617541	2656774	522419	285263	1021085	2848158
[truncated: 35 more columns]

## Sheet: 8 hr
Sample	Class	Caryophyllene oxide	1-(2-methoxy-4-nitrophenyl)pyrrolidine	1,5-Naphthalenediamine	1,7-Dimethyluric acid	1-Methylxanthine	2-(1H-indol-3-yl)acetic acid	2-(tert-butyl)-1,3-thiazolane-4-carboxylic acid	2,3,4,9-Tetrahydro-1H-?-carboline-3-carboxylic acid	2-Amino-3-methoxybenzoic acid	2-Aminoindan-2-carboxylic acid	2-Hydroxybenzothiazole	2-Hydroxyphenylalanine	2-Naphthylamine	2-Oxindole	3-(propan-2-yl)-octahydropyrrolo[1,2-a]pyrazine-1,4-dione	3-amino-2-phenyl-2H-pyrazolo[4,3-c]pyridine-4,6-diol	3-Hydroxypyridine	3-Methylxanthine	4,4'-dimethoxy[1,1'-biphenyl]-2-carbonitrile	4,6-Dimethyl-2(1H)-pyrimidinone	4,8-Dihydroxy-6-methoxy-3-methyl-3,4-dihydro-1H-isochromen-1-one	4-Amino-3-hydroxybenzoic acid	4-Ethynylaniline	4-Indolecarbaldehyde	5-Hydroxyindole-3-acetic acid	5-Hydroxyindole-3-acetic acid	6-methyl-1-(2-methylphenyl)-3-propylfuro[3,2-d]pyrimidine-2,4(1H,3H)-dione	6-Methylindole	Acetylcholine	Aspartame	Betaine	Cantharidin	Cortisol	Cortisone	Cyclo(phenylalanyl-prolyl)	Decanamide	Dihydrothymine	DL-Arginine	DL-Arginine	Ecgonine	Fenuron	Guanidinosuccinic acid	Hypoxanthine	Indole-3-lactic acid	Kynurenic acid	L-(-)-Methionine	L(-)-Pipecolinic acid	L(+)-Ornithine
S192	Placebo_8hr	103206	202155	22066101	248701	559018	5154171	334639	914733	52664	316270	231299	114547	8521440	1628188	3583504	151244	99704	1279555	417604	1214795	34139	916017	7186369	32366969	7172032	381713	767554	10409410	11530624	1776813	82552210	443754	994855	138345	159402	152683	1284599	3708256	24439061	1702555	451643	13492046	10146025	3840375	1123302	372371	1034428	2898115
S193	Placebo_8hr	48192	300016	21983310	2019744	5148868	14537121	213515	634478	29691	195603	11836	183381	8056041	1108908	3007063	562788	48950	7300719	204648	673929	8080	4700533	6747009	31638332	10421303	685212	987207	10103526	12435331	1654510	81794098	700187	2299654	15110	27120	46984	681576	2161717	17800019	857803	487465	11986855	4397305	4793924	1069169	525735	929837	3487888
S194	Placebo_8hr	123833	154939	24570715	1428449	1611487	4791660	302523	193718	57030	113253	37522	81287	9126948	1159319	3078305	83291	2906387	1778744	419367	4970352	52584	2364459	7557822	35505883	10659636	691966	474247	11445756	9826016	2228905	173067290	529727	1053698	217899	154556	423016	1608368	3242177	24057962	1646484	325900	13378391	5995667	4746818	833271	749554	783340	4187358
S195	Placebo_8hr	123471	493301	26128441	91950	1362418	2510282	877249	318356	27114	321730	56918	175406	9641677	1434704	4031064	57877	1273927	4890707	506044	1379349	25415	1359817	8099468	36518050	11659860	789681	888199	12463445	11191524	1124636	88219686	603482	1242278	204708	120877	141036	1859385	3174252	23047881	1607635	414376	11559701	14409015	2696020	633670	589687	3025214	3760267
S196	Placebo_8hr	45653	22782	22548329	173790	981936	2932846	1164981	349878	55035	9089	162092	149752	8578439	1064288	2783241	269247	439265	781784	304459	1885485	6192	827480	6774457	33485962	6520527	373971	665230	10524234	5700034	1409632	72090257	680280	1031644	21800	27485	54704	1947213	2262173	18719869	666612	411531	10150420	5205572	2217026	543770	527869	4991824	2597946
S197	Placebo_8hr	9284	235022	21195758	182260	709730	3397243	547922	484655	19817	178354	43024	29539	8059685	971095	2526440	297281	57656	2855648	298747	810977	134055	551670	6437729	31441528	5310856	288049	714514	9971173	9131538	1557733	97699517	480621	1016586	230816	130917	810951	406013	2209838	16592460	481687	552573	9930976	9753447	1910706	359806	448566	668446	2674011
S198	Placebo_8hr	99120	132104	19244646	21465	174211	3705602	916913	221123	47556	821126	286467	145421	7430407	1384146	3190518	144314	51389	1757524	1297679	321878	50543	760047	5647260	29479149	7942978	556734	790404	8979930	6556536	1717761	73588486	581683	1336644	124407	44402	82095	2044342	2428995	17997296	1280066	320698	11356088	5423910	2394517	699872	509487	2884885	2386511
S199	Placebo_8hr	18608	327525	20047415	747879	1518810	4848733	1105331	318324	43958	590039	189200	234542	7318138	1784165	4067266	153235	56179	7144797	243416	435927	41384	1068950	6092528	28698891	12340325	931729	1539454	9073245	5918901	1557069	77024511	906101	443088	12966	103529	399362	2004240	2504678	21104550	688176	417914	10512808	9666013	611016	950661	447123	5268596	3840778
S200	Placebo_8hr	23503	95446	23442613	23667	17798	4743936	1155928	272541	61579	420115	88327	171021	9152512	3836976	1164196	124754	59382	90641	272368	641432	226417	1642606	6372567	33993423	7981244	360980	734424	11150124	14215016	356747	114983302	448033	913681	214967	97615	109937	1450053	2277176	17951516	598681	270303	13134837	13247774	4344647	802776	578098	1134590	3218647
S201	Placebo_8hr	357196	673528	24332308	280753	2509091	8483733	1679995	382079	94647	606451	17074	329159	9365034	1677849	2470621	187919	885741	5113901	602170	2920091	266947	1348969	7425358	34450123	11036339	559787	1948302	12204341	11492190	2072224	132534450	1143936	812752	23233	21629	91879	3348725	2554574	24930429	1439795	316915	15043501	12106869	2349367	932742	553130	1109795	4437228
S202	Placebo_8hr	11799	156619	17366234	272294	394385	2338143	124404	172911	47347	96146	76189	146604	6726779	576613	2210444	165064	151858	635559	366796	3305684	7904	936255	5428713	25959760	7597896	314514	464506	7884562	4223097	1648794	28310138	457201	1956677	166928	194098	108929	1362269	1875159	8233155	534958	427985	9351185	5517030	1963911	333749	317552	3710967	1104086
S203	Placebo_8hr	54289	218222	20399348	147667	678164	7510912	204345	456317	9558	376601	120524	194594	7432100	919523	3666709	194022	229001	753521	85728	1859482	7951	599281	6151181	30097967	5969602	353012	504540	9671320	6178065	1428912	71628931	449138	1189227	186996	91578	548203	1391250	2487079	19505529	373263	358168	9199877	11631107	4098010	553070	408613	2534664	3185423
S120	low_8hr	44259	139271	15768431	30254	472213	9043	255824	263334	15943	985905	6797	9604	6074244	581835	2591820	9507	122712	676035	72638	830952	8225	1179886	5454287	25041925	3688949	9811	12050	7558775	5822602	1054851	81889459	295987	8639	30296	21857	19493	2048376	1181273	14233030	307972	266345	8909846	10056749	8651	578912	228690	3448815	1501063
S121	low_8hr	114718	104345	24504946	570470	1020428	5102268	418182	379401	58004	140979	75029	241638	9186557	985258	3154491	199141	206479	1439361	438882	2149108	33357	640580	7535910	35491324	7393877	405415	1636058	11714931	12035750	1938461	106560266	494643	860705	125811	168543	108190	1798083	3453167	21880589	1660560	413643	12993714	9051637	4891605	853530	871398	944202	2722945
S122	low_8hr	34348	143304	12833962	760992	2620926	4155058	274716	203545	27206	22758	15653	152812	4820849	874281	3673074	669769	46226	6311783	218026	678214	8096	2919508	4320748	19891993	5221621	355388	978973	5957247	11532418	1312723	105753363	572130	789144	22485	41907	143209	1149725	1464999	14931355	843312	668662	10695251	5022772	2081069	993892	360401	664073	2638155
S123	low_8hr	62792	65645	18370447	661102	1120698	2546293	294512	282453	27304	116074	29341	144317	7025326	846533	2821420	151352	979985	1804880	653634	2501508	70299	1642324	4977682	27927877	6260338	370958	556501	8499937	8995021	1518712	145476364	374695	708282	200562	50167	24249	1845128	2595215	19510461	1732986	481323	10585309	8845646	2187015	414368	433853	1121833	3080258
S124	low_8hr	21496	142533	22601686	80998	809374	2669243	1578618	309756	43264	10160	154182	138677	8626384	973286	2894045	171886	620551	1657412	458673	2777580	16421	1196430	7370200	31456115	7487675	438889	454308	11590028	10704122	1574016	136241689	475594	1053984	153996	25216	201223	2890355	2533446	22052659	948014	464786	12078307	12516615	3088490	492089	616363	6568409	4440175
S125	low_8hr	107970	365685	23342898	429453	1835622	2613109	328057	302607	36477	823268	169406	177547	8849789	1818760	4895156	116710	868670	1460975	859971	2054411	12049	1447730	7114309	32823337	8677856	435585	504736	10717442	11715329	1263908	99091467	833000	451345	137613	96665	42767	2112796	2980250	22370619	1613649	554596	12533371	8079167	2902091	827381	492874	1304687	2908044
S126	low_8hr	46544	295819	22913289	28917	111543	5292209	817601	384094	93620	1037048	32564	200224	8596418	1863740	2925636	174718	98304	846605	989983	498950	56889	1593183	7219656	31692616	9930872	407702	594897	11300385	8298131	3169233	100073862	551548	1752333	227587	100328	99129	3469837	3026656	6352753	1972755	347995	15585349	15748771	4719580	1282818	865775	5877059	4163525
S127	low_8hr	38608	183583	21869958	25635	44874	3768008	417971	667009	51270	848790	99986	146299	8185913	1042244	2419846	165163	65518	501453	1906172	522117	70563	1937257	7079050	30846507	8061389	345010	19066	10413488	8019458	1598693	85399151	695471	996986	151085	72608	159625	2424445	2621738	16375614	1596430	326523	14683888	12136941	3234865	759559	539196	4721692	3035734
S128	low_8hr	24499	548219	23042599	1079719	2737707	5165158	289352	316584	44302	640832	98977	163254	8724234	1836311	7106922	117515	71062	11621786	40546	661590	42035	1375913	7099186	33095534	11637117	581188	382951	10990441	8526923	1321225	70546536	986313	369576	49127	69717	1985561	1863938	2161210	16510586	793834	215979	12242141	10752957	4221520	774314	514984	8838528	3811419
S129	low_8hr	21849	330880	22687141	33090	24799	1854878	1108934	333052	53786	822830	22242	87525	8836963	5687856	820595	76225	82674	150463	307777	851830	282138	2525353	8057132	31333470	8147543	250202	228306	11715549	21583421	2610686	185315994	734086	760838	146222	29006	101892	2676095	3300503	25608588	834394	294871	17009084	19558732	4301030	692340	816008	996073	4511463
S130	low_8hr	117038	297798	20733558	27398	422053	2840747	513676	357713	20798	189649	46605	140664	7847539	548522	2876542	38825	586481	1493289	574389	2147960	390004	1211575	5085965	29684200	7852549	476537	691143	9702504	10361068	1959263	110208787	507683	689068	72132	20906	2127448	2049420	2019095	7446748	1297964	473059	12149567	7822958	3079914	464183	471541	1036407	2428777
S49	High_8hr	49048	126724	24031376	595199	1114098	140562	77346	744321	32492	192480	201483	9644	9040352	1206211	2691913	10198	407344	1116639	321724	1607451	19115	272110	7405847	36063184	6900853	11660	252223	10935020	9333312	1512516	67846590	185513	7971	186578	13158	22368	1385809	2710991	21372996	1508169	8844	10476997	5901717	159869	1075728	321199	1010588	2798542
S50	High_8hr	73106	242382	23880079	2486366	4250419	6443139	318322	193939	36500	377900	235286	200602	9091150	1242410	2601217	294103	48102	6833733	191386	434993	8291	5333035	7504501	35999496	11160519	474112	709328	11230420	11092766	1826472	95014858	687618	1289387	122105	35821	26372	1056787	2563858	18981593	972835	173908	10378223	4482359	5217204	1184376	624977	1076438	3677544
S51	High_8hr	71952	500527	28319202	1319573	3781149	6902682	422505	86638	104631	183058	715940	112402	11371050	2024172	3802075	140259	2962362	2753342	674925	6277246	79713	1676959	10351840	40803750	11682696	132771	42361	15264392	16294272	1834836	233617000	548567	881051	73204	60333	896148	2300437	3289316	29966932	2389638	551710	14769152	13613886	6606038	926965	599082	1470659	8154623
S52	High_8hr	44481	564920	29320218	1281333	4281689	5710657	359918	199466	94851	172710	228357	16770	11835009	2228727	3175742	94240	2476459	2894453	579950	6593730	66339	1567056	10479366	42894272	9915972	426586	93461	15819230	17966352	1408042	257730109	524875	505153	95812	69939	1576105	2680241	2906064	30798941	2473039	702939	13866271	10761072	5333213	712693	435334	1496290	8865486
S53	High_8hr	153289	388882	24330029	714120	3964753	3710932	676811	251033	18260	521873	37546	67070	9328739	1293760	5111948	126644	1298606	6388100	746058	1468985	15013	1310703	7902420	33724202	10415749	721302	358256	11630230	11994992	1345584	115811968	867725	1047444	127328	96865	272621	2547866	3913098	30917263	1991891	492069	12632837	15519022	3584642	931700	731108	2061663	4738883
S54	High_8hr	26776	182543	13022449	27254	288213	2726340	432131	428027	17120	201209	24142	21336	4936513	992039	1421544	252633	128080	1388067	328894	951964	67474	1113673	3825272	19339419	3913947	411593	365951	6067768	8704791	1299607	75518407	566881	929256	124547	27966	29821	1469160	2076800	10244260	499491	434193	10723913	5854067	1644335	367101	294901	470014	2775791
S55	High_8hr	24763	108112	17327451	21932	156743	2565233	345833	324214	11404	201786	24199	21241	6653392	1328472	1594534	327661	142552	787687	422687	712889	94775	1002182	5606597	26671756	3704869	315922	418511	8016130	10373294	1129441	85993418	586847	499524	95413	24622	239935	2573859	2855205	27539467	576725	369938	11974484	5860239	1430628	271074	426301	468143	2343478
S56	High_8hr	104919	585468	20621840	337902	1349659	7307727	1550558	544852	84368	965784	37584	140211	8320299	2347308	5092837	197690	89802	4416516	368408	1231447	43570	1817862	7334995	28789690	16168235	663438	933202	11061492	11846519	1790917	178867358	1677169	1127707	72898	82140	813156	3699304	3980923	31779078	1121900	287200	12605874	15898301	4277177	1243826	750100	10898650	8159054
S57	High_8hr	72597	222008	27932097	34934	26587	3759014	2498734	286506	73998	688927	73267	147575	11343380	9281665	868667	214368	104266	177083	292788	677956	328571	1706846	10474118	38980920	9774063	393917	753403	14758424	20653805	1604162	187727700	557722	1692992	304789	73451	113676	2994384	3931670	29763867	834800	403233	14258658	45075524	4245372	1032617	761124	1140056	6470954
S58	High_8hr	41757	172558	21485966	23933	18287	4613418	954581	510026	57713	563468	10759	248278	8198526	3667066	956716	173966	44861	89951	242405	547546	278804	1421098	6445310	31076086	7291530	516926	1177289	10006097	12503051	1657786	104787734	458384	1081423	72199	16620	97222	1569025	2417069	17389190	576679	286794	9435383	19531429	5999205	905604	481012	1041219	3042411
S59	High_8hr	16238	93828	17163707	520712	1215949	3807197	546275	367432	64248	149143	20352	111070	6564211	425971	3774942	267004	71928	4213955	357541	625932	7933	1542471	5320610	24753365	7689231	504670	283380	7941222	6293883	1201311	30556171	509592	1394766	11582	232146	105699	2084475	2858925	24303729	671742	238211	9186373	6766002	2722537	291661	354509	736115	1397715
S60	High_8hr	90270	154040	21308734	609646	2418594	4129652	271809	615613	26324	343276	568626	78362	8096988	1167843	6393748	261274	153322	3536344	59110	1357911	7943	815913	6796544	30781137	7175992	305943	41390	9902743	6209454	1365950	83099354	383776	1124744	205216	247048	32059	2190921	2065732	6231699	370440	566028	11252485	14490724	3098344	733521	233524	5742907	2594128
[truncated: 35 more columns]
